# Supplementary material for: Structural insights into Charcot–Marie–Tooth disease‐linked mutations in human GDAP1
Source: FEBS Open Bio. 2022 May 20;12(7):1306–24. doi: 10.1002/2211-5463.13422 (PMC9249340; doi:10.1002/2211-5463.13422)
Supplement: Supplementary file 1 — Data S1. Raw results from a full screen of all possible mutations using CUPSAT and MAESTRO. Included are all GDAP1 mutations with a literature reference. The first sheet has all analyzed mutations, and dominant and recessive mutations have their own sheets. This file is in Excel format. [file FEB4-12-1306-s001.xlsx]

## Sheet: All mutations
	Accession number Clinvar/HGMD	Mode	Inheritance	Mutation	Nucleotide	Protein	Author	Publication link					Year	DOI/PMID	AlphaFold2 Cupsat	AlphaFold2 torsion	AlphaFold2 ∆∆G	7ALM Cupsat	7ALM torsion	7ALM ∆∆G	AlphaFold2 ddG_pred	AlphaFold2 c_pred	7ALM ddG_pred	7ALM c_pred	Remark
1	VCV000637933.1	CMT4C	AR	N227D	NM_018972.4:c.679A>G	NP_061845.2:p.Asn227Asp	Kabzinska et al.	https://pubmed.ncbi.nlm.nih.gov/20232219/					2010	10.1007/s10048-010-0237-6	S	U	2.44	S	U	1.91	0.229852	0.811028	0.155497	0.830522
2	VCV000637932.1	CMT4A	AR	N297K	NM_018972.4:c.891C>G	NP_061845.2:p.Asn297Lys	Moroni et al	https://pubmed.ncbi.nlm.nih.gov/19500985/					2009	10.1016/j.nmd.2009.04.014	D	F	-0.81	S	F	0.18	0.880645	0.757795	1.07414	0.840054
3	VCV000637552.1	CMT2K	AD	S34C	NM_018972.4:c.101C>G	NP_061845.2:p.Ser34Cys	Crimerlla et al.	https://pubmed.ncbi.nlm.nih.gov/20685671/					2010	10.1136/jmg.2010.077909	D	F	-15.17	D	F	-3.4	0.122796	0.945106	-0.32911	0.938297
4	VCV000637551.1	CMT	AR	P111H	NM_018972.4:c.332C>A	NP_061845.2:p.Pro111His	Chung et al.	https://pubmed.ncbi.nlm.nih.gov/21692914/					2011	10.1111/j.1529-8027.2011.00329.x	D	U	-1.6	D	U	-0.89	-0.0268596	0.930313	-0.0380668	0.923598
5	VCV000637549.1	CMT4A	AR	P78L	NM_018972.4:c.233C>T	NP_061845.2:p.Pro78Leu	Boubouche et al.	https://pubmed.ncbi.nlm.nih.gov/18062449/					2007	10.1017/s0317167100007290	D	F	-0.24	D	U	-2.44	-0.625027	0.952869	-0.904085	0.954458
6	VCV000637548.1	CMT4A	AR	R120Q	NM_018972.4:c.359G>A	NP_061845.2:p.Arg120Gln	Boerkoel et al.	https://pubmed.ncbi.nlm.nih.gov/12601710/					2003	10.1002/ana.10505	S	F	0.71	D	F	-0.06	-0.0017077	0.942112	0.315531	0.809616
7	VCV000637546.1	CMT2K	AD	A247V	NM_018972.4:c.740C>T	NP_061845.2:p.Ala247Val	Abe et al.	https://pubmed.ncbi.nlm.nih.gov/21326314/					2011	10.1038/jhg.2011.20	S	U	2.49	S	U	0.56	-0.0975641	0.899074	1.03572	0.84108
8	VCV000637503.1	CMT	AD	M1L	NM_018972.4:c.1A>T	NP_061845.2:p.Met1Leu	DiVincenzo et al.	https://pubmed.ncbi.nlm.nih.gov/25614874/					2014	10.1002/mgg3.106	S	U	1.89	-	-	-	1.07126	0.699972	-	-
9	VCV000804865.1	CMT	AD	Y96C	NM_018972.4:c.287A>G	NP_061845.2:p.Tyr96Cys	DiVincenzo et al.	https://pubmed.ncbi.nlm.nih.gov/25614874/					2014	10.1002/mgg3.106	D	U	-0.92	D	U	-0.02	-0.0830147	0.953356	1.26171	0.845367
10	VCV000804864.1	CMT	AD	K39R	NM_018972.4:c.116A>G	NP_061845.2:p.Lys39Arg	DiVincenzo et al.	https://pubmed.ncbi.nlm.nih.gov/25614874/					2014	10.1002/mgg3.106	S	F	2.12	D	F	-2.65	0.175162	0.899826	0.781068	0.864433
11	VCV000637120.1	CMT4A	AR	Y279C	NM_018972.4:c.836A>G	NP_061845.2:p.Tyr279Cys	Rougeot et al.	https://pubmed.ncbi.nlm.nih.gov/18991200/					2014	10.1055/s-0028-1085467	S	U	0.06	D	U	-1.09	0.487471	0.849643	1.82431	0.849081
12	VCV000637119.1	CMT4A	AR	D149Y	NM_018972.4:c.445G>T	NP_061845.2:p.Asp149Tyr	Parman et al.	https://pubmed.ncbi.nlm.nih.gov/25614874/					2004	10.1093/brain/awh275	D	U	-5.59	D	U	-2.91	0.381198	0.832958	0.413925	0.866467
13	VCV000637117.1	CMT4A	AR	V219D	NM_018972.4:c.656T>A	NP_061845.2:p.Val219Asp	Moroni et al	https://pubmed.ncbi.nlm.nih.gov/19500985/					2009	10.1016/j.nmd.2009.04.014	D	F	-1.53	D	F	-0.7	0.0142453	0.887882	1.77499	0.805887
14	VCV000637116.1	CMT4A	AR	Q122K	NM_018972.4:c.364C>A	NP_061845.2:p.Gln122Lys	Moroni et al	https://pubmed.ncbi.nlm.nih.gov/19500985/					2009	10.1016/j.nmd.2009.04.014	D	F	-1.53	D	F	-1.21	1.34143	0.765134	1.72975	0.82405
15	VCV000637114.1	CMT2K	AD	R226S	NM_018972.4:c.678A>C	NP_061845.2:p.Arg226Ser	Manganelli et al.	https://pubmed.ncbi.nlm.nih.gov/25429913/					2014	10.1111/jns.12092	D	U	-3.35	D	U	-2.65	0.910147	0.8594	2.16598	0.814143
16	VCV000637113.1	CMT2	AD	D129H	NM_018972.4:c.385G>C	NP_061845.2:p.Asp129His	Manganelli et al.	https://pubmed.ncbi.nlm.nih.gov/25429913/					2014	10.1111/jns.12092	D	U	-0.99	D	U	-0.35	1.09841	0.7641	1.09758	0.814813
17	VCV000637112.1	CMT2K	AD	R120G	NM_018972.4:c.358C>G	NP_061845.2:p.Arg120Gly	Manganelli et al.	https://pubmed.ncbi.nlm.nih.gov/22971097/					2012	10.1111/j.1529-8027.2012.00414.x	D	U	-1.56	D	U	-2.39	0.760848	0.836176	1.15244	0.818106
18	VCV000637111.1	CMT4A	AR	E222K	NM_018972.4:c.664G>A	NP_061845.2:p.Glu222Lys	Kabzinska et al.	https://pubmed.ncbi.nlm.nih.gov/25337607/					2014	PMID25337607	D	F	-1.78	D	F	-1.26	0.265338	0.896846	2.11655	0.787982
19	VCV000242508.2	CMT4A	AR	M116T	NM_018972.4:c.347T>C	NP_061845.2:p.Met116Thr	Kabzinska et al.	https://pubmed.ncbi.nlm.nih.gov/16343542/					2006	10.1016/j.jns.2005.10.002	S	U	5.36	S	U	4.25	0.0288303	0.860724	-0.420285	0.896991
20	VCV000050559.1	CMT2K	AD	P274L	NM_018972.4:c.821C>T	NP_061845.2:p.Pro274Leu	Zimoń et al.	https://pubmed.ncbi.nlm.nih.gov/21753178/					2011	10.1212/WNL.0b013e318228fc70	S	F	0.52	S	F	3.27	-0.551163	0.915212	-0.636148	0.860088
21	VCV000050557.1	CMT2K	AD	A156G	NM_018972.4:c.467C>G	NP_061845.2:p.Ala156Gly	Zimoń et al.	https://pubmed.ncbi.nlm.nih.gov/21753178/					2011	10.1212/WNL.0b013e318228fc70	S	F	-0.7	S	U	1.11	0.270551	0.84812	2.3407	0.831008
22	VCV000004204.1	CMT2K	AD	R226S	NM_018972.4:c.678A>T	NP_061845.2:p.Arg226Ser	Crimella et al.	https://pubmed.ncbi.nlm.nih.gov/20685671/					2010	10.1136/jmg.2010.077909	D	U	-3.35	D	U	-2.65	0.910147	0.8594	2.16598	0.814143
23	VCV000004203.1	CMT2K	AD	C240Y	NM_018972.4:c.719G>A	NP_061845.2:p.Cys240Tyr	Cassereau et al.	https://pubmed.ncbi.nlm.nih.gov/19089472/					2009	10.1007/s10048-008-0166-9	S	F	2	S	F	2.8	-0.223784	0.972437	-0.0247826	0.823662
24	VCV000004201.1	CMT2K	AD	Q218E	NM_018972.4:c.652C>G	NP_061845.2:p.Gln218Glu	Chung et al.	https://pubmed.ncbi.nlm.nih.gov/18231710/					2008	10.1007/s10038-008-0249-3	S	F	0.98	S	F	0.22	-0.13443	0.89208	0.67728	0.816177
25	VCV000637550.2	CMT1	AD	R226K	NM_018972.4:c.677G>A	NP_061845.2:p.Arg226Lys	Choi et al.	https://pubmed.ncbi.nlm.nih.gov/22730194/					2012	10.1002/humu.22143	D	F	-1.78	D	F	-1.11	0.22245	0.80395	1.90798	0.841309
26	VCV000583357.1	CMT	?	C140F	NM_018972.4:c.419G>T	NP_061845.2:p.Cys140Phe	Nykamp et al.	https://pubmed.ncbi.nlm.nih.gov/28492532/					2017	10.1038/gim.2017.37	D	U	-1.45	S	F	0.56	0.0836258	0.943652	1.64698	0.820629
27	VCV000573443.2	CMT	?	S346N	NM_018972.4:c.1037G>A	NP_061845.2:p.Ser346Asn	Nykamp et al.	https://pubmed.ncbi.nlm.nih.gov/28492532/					2017	10.1038/gim.2017.37	D	U	-0.21	-	-	-	-0.0250886	0.907304	-	-
28	VCV000569827.2	CMT	?	P274A	NM_018972.4:c.820C>G	NP_061845.2:p.Pro274Ala	Nykamp et al.	https://pubmed.ncbi.nlm.nih.gov/28492532/					2017	10.1038/gim.2017.37	D	F	-2.86	D	F	-0.71	0.0907234	0.895241	-0.0367268	0.897429
29	VCV000568895.1	CMT	?	I86V	NM_018972.4:c.256A>G	NP_061845.2:p.Ile86Val	Nykamp et al.	https://pubmed.ncbi.nlm.nih.gov/28492532/					2017	10.1038/gim.2017.37	S	F	1.51	D	F	-0.8	2.07352	0.810736	-0.0674637	0.904041
30	VCV000567568.1	CMT	?	Y29S	NM_018972.4:c.86A>C	NP_061845.2:p.Tyr29Ser	Nykamp et al.	https://pubmed.ncbi.nlm.nih.gov/28492532/					2017	10.1038/gim.2017.37	D	U	-3.81	D	U	-1.97	1.45692	0.856327	1.19051	0.908482
31	VCV000566885.1	CMT	?	G262E	NM_018972.4:c.785G>A	NP_061845.2:p.Gly262Glu	Nykamp et al.	https://pubmed.ncbi.nlm.nih.gov/28492532/					2017	10.1038/gim.2017.37	D	U	-2.73	D	U	-7.84	0.507427	0.864193	1.08938	0.832577
32	VCV000535792.3	CMT	?	I87T	NM_018972.4:c.260T>C	NP_061845.2:p.Ile87Thr	Nykamp et al.	https://pubmed.ncbi.nlm.nih.gov/28492532/					2017	10.1038/gim.2017.37	D	F	-2.34	D	F	-4	0.593168	0.929547	0.900483	0.909941
33	VCV000467770.1	CMT4A	AR	A252T	NM_018972.4:c.754G>A	NP_061845.2:p.Ala252Thr	Liu et al.	https://pubmed.ncbi.nlm.nih.gov/32298515/					2020	10.1111/ene.14260	D	U	-4.02	D	U	-2.86	0.127179	0.856747	2.30748	0.808838
34	VCV000467766.5	CMT	?	A2G	NM_018972.4:c.5C>G	NP_061845.2:p.Ala2Gly	Volodarsky et al.	https://pubmed.ncbi.nlm.nih.gov/32376792/					2021	10.1136/jmedgenet-2019-106641	S	U	1.28	-	-	-	0.540479	0.75594	-	-
35	VCV000467756.2	CMT	?	S36R	NM_018972.4:c.106A>C	NP_061845.2:p.Ser36Arg	Nykamp et al.	https://pubmed.ncbi.nlm.nih.gov/28492532/					2017	10.1038/gim.2017.37	D	F	-0.13	D	F	-0.59	-0.135096	0.906536	-0.16524	0.944436
36	VCV000449535.3	CMT4A	AR	R310Q	NM_018972.4:c.929G>A	NP_061845.2:p.Arg310Gln	Azzedine et al.	https://pubmed.ncbi.nlm.nih.gov/12868504/					2003	10.1016/S0960-8966(02)00281-X	S	F	0.38	-	-	-	-0.320139	0.944871	-	-
37	VCV000960856.1	CMT4A	AR	V161A	NM_018972.4:c.656T>C	NP_061845.2:p.Val219Ala	Moroni et al	https://pubmed.ncbi.nlm.nih.gov/19500985/					2009	10.1016/j.nmd.2009.04.014	D	F	-2.44	D	F	-1.25	0.876944	0.85387	2.37875	0.844401
38	VCV000535791.6	CMT	?	K207T	NM_018972.4:c.620A>C	NP_061845.2:p.Lys207Thr	Nykamp et al.	https://pubmed.ncbi.nlm.nih.gov/28492532/					2017	10.1038/gim.2017.37	D	U	-1.23	D	U	-0.05	0.371178	0.810105	0.432149	0.849657
39	VCV000004192.2	CMT4A	AR	R161H	NM_018972.4:c.482G>A	NP_061845.2:p.Arg161His	Baxter et al.	https://pubmed.ncbi.nlm.nih.gov/11743579/					2002	10.1038/ng796	S	F	0.01	S	F	0.04	0.406298	0.815801	-	-
40	VCV000637110.2	CMT2	AD	R273G	NM_018972.4:c.817C>G	NP_061845.2:p.Arg273Gly	Kabzinska et al.	https://pubmed.ncbi.nlm.nih.gov/20232219/					2010	10.1007/s10048-010-0237-6	D	U	-1.15	D	U	-0.71	2.14196	0.82047	2.231	0.791665
41	VCV000569746.2	CMT4A	AR	V326D	NM_018972.4:c.977T>A	NP_061845.2:p.Val326Asp	Nykamp et al.	https://pubmed.ncbi.nlm.nih.gov/28492532/					2017	10.1038/gim.2017.37	S	U	0.43	-	-	-	-0.772028	0.952144	-	-
42	VCV000467767.1	CMT4A	AR	Q218R	NM_018972.4:c.653A>G	NP_061845.2:p.Gln218Arg	Nykamp et al.	https://pubmed.ncbi.nlm.nih.gov/28492532/					2017	10.1038/gim.2017.37	D	F	-0.21	-	-	-	0.948078	0.788228	-	-
43	VCV000245933.4	CMT4A	AR	E126K	NM_018972.4:c.376G>A	NP_061845.2:p.Glu126Lys	Yoshimura et al.	https://pubmed.ncbi.nlm.nih.gov/28244113/					2017	10.1111/cge.13002	D	F	-0.4	D	F	-2.45	0.797748	0.74918	0.265829	0.831649
44	VCV000040049.2	CMT2C	AD	G327D	NM_018972.4:c.980G>A	NP_061845.2:p.Gly327Asp	Kabzinska et al.	https://pubmed.ncbi.nlm.nih.gov/21365284/					2011	10.1007/s10048-011-0276-7	S	U	0.47	-	-		-0.654033	0.973984	-	-
45	VCV000574996.2	CMT2	AD	R282H	NM_018972.4:c.845G>A	NP_061845.2:p.Arg282His	Abe et al.	https://pubmed.ncbi.nlm.nih.gov/21326314/					2011	10.1038/jhg.2011.20	S	U	0.44	S	U	0.08	0.733944	0.840335	0.569579	0.825776
46	VCV000467754.3	CMT4A	AR	A336S	NM_018972.4:c.1006G>T	NP_061845.2:p.Ala336Ser	Richards et al.	https://pubmed.ncbi.nlm.nih.gov/25741868/					2015	10.1038/gim.2015.30	D	U	-0.84	-	-	-	-0.451074	0.973348	-	-
47	VCV000050558.8	CMT2	AD	H123R	NM_018972.4:c.368A>G	NP_061845.2:p.His123Arg	Auranen et.al	https://pubmed.ncbi.nlm.nih.gov/23456260/					2013	10.1007/s10048-013-0358-9	D	F	-1.25	D	F	-0.11	-0.281315	0.833834	-0.141815	0.89155	this study
48	VCV000662601.2	CMT4A	AR	R120L	NM_018972.4:c.359G>T	NP_061845.2:p.Arg120Leu	Boerkoel et al.	https://pubmed.ncbi.nlm.nih.gov/12601710/					2003	10.1002/ana.10505	S	F	0.38	D	F	-1.31	-0.387952	0.917125	-0.442706	0.906421
49	VCV000467773.4	CMT4A	AR	G271R	NM_018972.4:c.811G>A	NP_061845.2:p.Gly271Arg	Ammar et al.	https://pubmed.ncbi.nlm.nih.gov/14561495/					2003	10.1016/s0960-8966(03)00093-2	D	U	-0.72	S	U	2.01	-0.0838183	0.898326	-0.173166	0.927998
50	VCV000245607.4	CMT4A	AR	M133I	NM_018972.4:c.399G>A	NP_061845.2:p.Met133Ile	Antoniadi et al	https://bmcmedgenet.biomedcentral.com/articles/10.1186/s12881-015-0224-8					2015	10.1186/s12881-015-0224-8	D	U	-1.25	D	F	-0.36	0.32007	0.949519	0.471377	0.895053
51	VCV000155752.5	CMT4A	AR	G83A	NM_018972.4:c.248G>C	NP_061845.2:p.Gly83Ala	Pedrola et al.	https://pubmed.ncbi.nlm.nih.gov/18021315/					2008	10.1111/j.1582-4934.2007.00158.x	D	U	-2.14	D	U	-1.9	1.06888	0.842036	0.401249	0.871209
52	VCV000216707.9	CMT	?	I186V	NM_018972.4:c.556A>G	NP_061845.2:p.Ile186Val	Nykamp et al.	https://pubmed.ncbi.nlm.nih.gov/28492532/					2017	10.1038/gim.2017.37	S	F	0.15	S	U	0.98	0.133558	0.838655	-0.035623	0.83366
53	VCV000406135.5	CMT4A	AR	P153L	NM_018972.4:c.458C>T	NP_061845.2:p.Pro153Leu	Kabzinska et al.	https://pubmed.ncbi.nlm.nih.gov/17663472/					2007	10.1002/ajmg.a.31908	D	U	-1.72	D	F	-0.74	0.691157	0.812198	0.0278395	0.932561
54	VCV000038411.6	CMT4A	AR	M116R	NM_018972.4:c.347T>G	NP_061845.2:p.Met116Arg	Di maria et al.	https://pubmed.ncbi.nlm.nih.gov/15377708/					2004	10.1136/jnnp.2003.028100	D	U	-0.92	S	F	4.03	-0.237573	0.792088	-0.646402	0.84459
55	VCV000004199.2	CMT4A	AR	T157P	NM_018972.4:c.469A>C	NP_061845.2:p.Thr157Pro	Claramunt et al.	https://pubmed.ncbi.nlm.nih.gov/15805163/					2005	10.1136/jmg.2004.022178	D	U	-1.82	D	U	-1.09	0.379475	0.845798	1.09086	0.854886
56	VCV000618662.4	CMT4A	AR	H256R	NM_018972.4:c.767A>G	NP_061845.2:p.His256Arg	Zhang et al.	https://pubmed.ncbi.nlm.nih.gov/15192818/					2004	15192818	D	F	-6.25	D	F	-0.94	0.47999	0.801557	0.983253	0.855449
57	VCV000004202.6	CMT4A	AR	P231L	NM_018972.4:c.692C>T	NP_061845.2:p.Pro231Leu	Xin et al.	https://pubmed.ncbi.nlm.nih.gov/18492089/					2008	10.1111/j.1399-0004.2008.01018.x	D	U	-1.67	D	U	-0.49	0.93124	0.815808	0.683095	0.860559
58	VCV000004195.4	CMT4A	AR	R282C	NM_018972.4:c.844C>T	NP_061845.2:p.Arg282Cys	Nelis et al.	https://pubmed.ncbi.nlm.nih.gov/12499475/					2002	10.1212/01.wnl.0000036272.36047.54	D	U	-0.13	S	U	3.16	0.733944	0.840335	1.15953	0.828902
59	VCV000004200.10	CMT4A	AR	L239F	NM_018972.4:c.715C>T	NP_061845.2:p.Leu239Phe	Ammar et al.	https://pubmed.ncbi.nlm.nih.gov/14561495/					2003	10.1016/s0960-8966(03)00093-2	S	U	0.99	S	F	0.76	0.661784	0.89696	0.923596	0.839823
60	VCV000426898.2	CMT4A	AR	S37T	NM_018972.4:c.109T>A	NP_061845.2:p.Ser37Thr	Cuesta et al	https://pubmed.ncbi.nlm.nih.gov/11743580/					2002	10.1038/ng798	D	U	-1.27	D	U	-1.02	0.228617	0.918912	1.4844	0.862484
61	VCV000004198.9	CMT4A	AR	R120W	NM_018972.4:c.358C>T	NP_061845.2:p.Arg120Trp	Boerkoel et al.	https://pubmed.ncbi.nlm.nih.gov/12601710/					2003	10.1002/ana.10505	S	F	0.15	D	U	-0.69	-0.437292	0.923532	0.0782196	0.818931	this study
62	VCV001457963.1	CMT2	AD	R310W	NM_018972.4:c.928C>T	NP_061845.2:p.Arg310Trp	Yoshimura et al.	https://pubmed.ncbi.nlm.nih.gov/28244113/					2017	10.1111/cge.13002	S	U	1.14	-	-	-	0.997704	0.827192	-	-
63	VCV001423313.1	CMT	?	M338I	NM_018972.4:c.1014G>C	NP_061845.2:p.Met338Ile	Volodarsky et al.	https://pubmed.ncbi.nlm.nih.gov/32376792/					2021	10.1136/jmedgenet-2019-106641	D	F	-1.14	-	-	-	0.481983	0.793757	-	-
64	VCV000637125.1	CMT4A	AR	L344R	NM_018972.4:c.1031T>G	NP_061845.2:p.Leu344Arg	Sivera et al.	https://pubmed.ncbi.nlm.nih.gov/24078732/					2013	10.1212/WNL.0b013e3182a9f56a	D	F	-0.56	-	-	-	0.0232881	0.728847	-	-
65	VCV000637453.1	CMT4A	AR	S130C	NM_018972.4:c.389C>G	NP_061845.2:p.Ser130Cys	Kabzinska et al.	https://pubmed.ncbi.nlm.nih.gov/15944907/					2005	10.1055/s-2005-865606	S	U	3.98	S	U	12.57	0.116398	0.889856	-0.0578904	0.947132
66	VCV000637478.1	CMT4A	AR	N178S	NM_018972.4:c.533A>G	NP_061845.2:p.Asn178Ser	Zhang et al.	https://pubmed.ncbi.nlm.nih.gov/15192818/					2004	15192818	D	U	-0.32	-	-	-	0.392757	0.849173	-	-
67	VCV000637477.1	CMT4A	AR	V219G	NM_018972.4:c.656T>G	NP_061845.2:p.Val219Gly	Chung et al.	https://pubmed.ncbi.nlm.nih.gov/21692914/					2011	10.1111/j.1529-8027.2011.00329.x	D	U	-3.31	S	U	0.17	1.59325	0.815519	2.88232	0.821416
68	VCV000800968.1	CMT2K	AD	P306L	NM_018972.4:c.917C>T	NP_061845.2:p.Pro306Leu	Alfares et al.	https://pubmed.ncbi.nlm.nih.gov/28454995/					2017	10.1016/j.ymgme.2017.04.002	S	F	1.98	-	-	-	-0.904537	0.863035	-	-
69	VCV000637117.1	CMT4A	AR	V219D	NM_018972.4:c.656T>A	NP_061845.2:p.Val219Asp	Moroni et al	https://pubmed.ncbi.nlm.nih.gov/19500985/					2009	10.1016/j.nmd.2009.04.014	D	U	-5.06	D	U	-5.27	1.97023	0.824898	3.22993	0.843429
70	VCV000637121.1	CMT	?	K39N	NM_018972.4:c.117G>C	NP_061845.2:p.Lys39Asn	Schabuttel et all.	https://pubmed.ncbi.nlm.nih.gov/24627108/					2014	10.1007/s00415-014-7289-8	S	U	1.05	D	U	-1.7	0.7655	0.885079	1.82093	0.831098
71	CM1510260	CMT	?	E104K	117G>C	E104K	Antoniadi et al	https://bmcmedgenet.biomedcentral.com/articles/10.1186/s12881-015-0224-8					2015	10.1186/s12881-015-0224-8	D	F	-1.39	D	F	-1.14	0.372153	0.777948	-0.257631	0.8831
72	CM1510262	CMT	?	M133I	310G>A	M133I	Antoniadi et al	https://bmcmedgenet.biomedcentral.com/articles/10.1186/s12881-015-0224-8					2015	10.1186/s12881-015-0224-8	D	U	-1.25	D	F	-0.36	0.32007	0.949519	0.0624107	0.941812
73	CM1510264	CMT	?	W238C	714G>C	W238C	Antoniadi et al	https://bmcmedgenet.biomedcentral.com/articles/10.1186/s12881-015-0224-8					2015	10.1186/s12881-015-0224-8	D	U	-5.07	D	U	-4.66	0.960082	0.846068	1.13783	0.838759
74	CM2011659	CMT	?	P231R	692C>G	P231R	Liu et al.	https://pubmed.ncbi.nlm.nih.gov/32298515/					2020	10.1111/ene.14260	D	U	-0.1	D	U	-0.55	0.453512	0.797823	0.210423	0.871247
75	CM1815381	CMT	?	T158I	473C>T	T158I	Hoebeke et al.	https://pubmed.ncbi.nlm.nih.gov/30340945/					2018	10.1016/j.arcped.2018.09.006	D	F	-0.61	S	F	0.54	0.0307156	0.899508	-0.238043	0.893386
76	CM1828248	CMT2K	AD	K25E	73A>G	K25E	Haskell et al.	https://pubmed.ncbi.nlm.nih.gov/29417091/					2018	10.1212/NXG.0000000000000212	D	U	-0.34	S	U	0.51	1.27006	0.756539	2.66208	0.819627
77	CM1713096	CMT2	AD	N297T	890A>C	N297T	van Paasen et al	https://pubmed.ncbi.nlm.nih.gov/28837237/					2017	10.1111/jns.12236	D	F	-0.47	D	F	-0.39	0.168667	0.936326	0.463997	0.903524
78	CM2015597	CMT2	AD	L26R	77T>G	L26R	Chen et al.	https://pubmed.ncbi.nlm.nih.gov/33136338/					2020	10.1002/acn3.51233	D	U	-4.64	S	U	0.28	0.635489	0.762237	1.72515	0.825974
79	CM213190	CMT2	AD	L26P	77T>C	L26P	Volodarsky et al.	https://pubmed.ncbi.nlm.nih.gov/32376792/					2021	10.1136/jmedgenet-2019-106641	D	U	-4.84	D	U	-4.32	2.05762	0.814661	1.52485	0.831029
80	CM183400	CMT	?	Q38R	113A>G	Q38R	Pakhrin et al.	https://pubmed.ncbi.nlm.nih.gov/29372391/					2018	10.1111/cge.13616	S	F	2.21	D	F	-1.05	1.35125	0.795294	2.21886	0.810107
81	CM183398	CMT	?	R41H	112G>A	R41H	Pakhrin et al.	https://pubmed.ncbi.nlm.nih.gov/29372391/					2018	10.1007/s00415-018-8743-9	D	U	0.66	S	U	0.26	0.161405	0.951904	2.06127	0.802448
82	CM213185	CMT	?	I86V	256A>G	I86V	Volodarsky et al.	https://pubmed.ncbi.nlm.nih.gov/32376792/					2019	10.1136/jmedgenet-2019-106641	D	F	-0.92	D	F	-1.49	-0.0674637	0.904041	0.384392	0.865022
83	CM200930	CMT	?	P119T	355C>A	P119T	Cortese et al.	https://pubmed.ncbi.nlm.nih.gov/31827005/					2020	10.1212/WNL.0000000000008672	D	U	-1.65	D	U	-0.56	0.0440993	0.912854	-0.0973642	0.945643
84	CM213186	CMT	?	Y136C	407A>G	Y136C	Volodarsky et al.	https://pubmed.ncbi.nlm.nih.gov/32376792/					2021	10.1136/jmedgenet-2019-106641	D	U	-0.26	S	U	1.58	0.637414	0.861215	1.98489	0.847974
85	CM213197	CMT	?	I186V	556A>G	I186V	Volodarsky et al.	https://pubmed.ncbi.nlm.nih.gov/32376792/					2021	10.1136/jmedgenet-2019-106641	S	F	0.15	D	U	-0.23	0.133558	0.838655	-0.035623	0.83366
86	CM183401	CMT	?	V215I	643G>A	V215I	Pakhrin et al.	https://pubmed.ncbi.nlm.nih.gov/29372391/					2018	10.1111/cge.13616	D	F	-0.1	D	F	-0.47	-0.085244	0.906812	1.04881	0.87059
87	CM213189	CMT	?	L255F	765G>A	L255F	Volodarsky et al.	https://pubmed.ncbi.nlm.nih.gov/32376792/					2021	10.1136/jmedgenet-2019-106641	D	U	-2.08	D	U	-0.99	0.143725	0.850131	2.10546	0.838055
88	CM213191	CMT	?	G269R	805G>A	G269R	Volodarsky et al.	https://pubmed.ncbi.nlm.nih.gov/32376792/					2021	10.1136/jmedgenet-2019-106641	D	U	-2.55	D	U	-0.24	0.086346	0.80187	-0.0441309	0.970779
															average ∆∆G		-0.96125			-0.523333	0.399202		0.878892
															stdev ∆∆G		2.53633			2.4963	0.63169		0.980856
														D	60			52			66		55
														S	28			23			22		20
														total	88			75
														fraction D	0.681818			0.693333			0.75		0.733333
																					S by both		8	0.106667
																					ambiguous		27	0.36
																					D by both		40	0.533333
																					total		75
													2021

## Sheet: Dominant
	Accession number Clinvar/HGMD	Mode	Inheritance	Mutation	Nucleotide	Protein	Author	Publication link					Year	DOI/PMID	AlphaFold2 Cupsat	AlphaFold2 torsion	AlphaFold2 ∆∆G	7ALM Cupsat	7ALM torsion	7ALM ∆∆G	AlphaFold2 ddG_pred	AlphaFold2 c_pred	7ALM ddG_pred	7ALM c_pred	Remark
3	VCV000637552.1	CMT2K	AD	S34C	NM_018972.4:c.101C>G	NP_061845.2:p.Ser34Cys	Crimerlla et al.	https://pubmed.ncbi.nlm.nih.gov/20685671/					2010	10.1136/jmg.2010.077909	D	F	-15.17	D	F	-3.4	0.122796	0.945106	-0.32911	0.938297
7	VCV000637546.1	CMT2K	AD	A247V	NM_018972.4:c.740C>T	NP_061845.2:p.Ala247Val	Abe et al.	https://pubmed.ncbi.nlm.nih.gov/21326314/					2011	10.1038/jhg.2011.20	S	U	2.49	S	U	0.56	-0.0975641	0.899074	1.03572	0.84108		0.07
8	VCV000637503.1	CMT	AD	M1L	NM_018972.4:c.1A>T	NP_061845.2:p.Met1Leu	DiVincenzo et al.	https://pubmed.ncbi.nlm.nih.gov/25614874/					2014	10.1002/mgg3.106	S	U	1.89	-	-	-	1.07126	0.699972	-	-
9	VCV000804865.1	CMT	AD	Y96C	NM_018972.4:c.287A>G	NP_061845.2:p.Tyr96Cys	DiVincenzo et al.	https://pubmed.ncbi.nlm.nih.gov/25614874/					2014	10.1002/mgg3.106	D	U	-0.92	D	U	-0.02	-0.0830147	0.953356	1.26171	0.845367
10	VCV000804864.1	CMT	AD	K39R	NM_018972.4:c.116A>G	NP_061845.2:p.Lys39Arg	DiVincenzo et al.	https://pubmed.ncbi.nlm.nih.gov/25614874/					2014	10.1002/mgg3.106	S	F	2.12	D	F	-2.65	0.175162	0.899826	0.781068	0.864433
15	VCV000637114.1	CMT2K	AD	R226S	NM_018972.4:c.678A>C	NP_061845.2:p.Arg226Ser	Manganelli et al.	https://pubmed.ncbi.nlm.nih.gov/25429913/					2014	10.1111/jns.12092	D	U	-3.35	D	U	-2.65	0.910147	0.8594	2.16598	0.814143
16	VCV000637113.1	CMT2	AD	D129H	NM_018972.4:c.385G>C	NP_061845.2:p.Asp129His	Manganelli et al.	https://pubmed.ncbi.nlm.nih.gov/25429913/					2014	10.1111/jns.12092	D	U	-0.99	D	U	-0.35	1.09841	0.7641	1.09758	0.814813
17	VCV000637112.1	CMT2K	AD	R120G	NM_018972.4:c.358C>G	NP_061845.2:p.Arg120Gly	Manganelli et al.	https://pubmed.ncbi.nlm.nih.gov/22971097/					2012	10.1111/j.1529-8027.2012.00414.x	D	U	-1.56	D	U	-2.39	0.760848	0.836176	1.15244	0.818106
20	VCV000050559.1	CMT2K	AD	P274L	NM_018972.4:c.821C>T	NP_061845.2:p.Pro274Leu	Zimoń et al.	https://pubmed.ncbi.nlm.nih.gov/21753178/					2011	10.1212/WNL.0b013e318228fc70	S	F	0.52	S	F	3.27	-0.551163	0.915212	-0.636148	0.860088
21	VCV000050557.1	CMT2K	AD	A156G	NM_018972.4:c.467C>G	NP_061845.2:p.Ala156Gly	Zimoń et al.	https://pubmed.ncbi.nlm.nih.gov/21753178/					2011	10.1212/WNL.0b013e318228fc70	S	F	-0.7	S	U	1.11	0.270551	0.84812	2.3407	0.831008
22	VCV000004204.1	CMT2K	AD	R226S	NM_018972.4:c.678A>T	NP_061845.2:p.Arg226Ser	Crimella et al.	https://pubmed.ncbi.nlm.nih.gov/20685671/					2010	10.1136/jmg.2010.077909	D	U	-3.35	D	U	-2.65	0.910147	0.8594	2.16598	0.814143
23	VCV000004203.1	CMT2K	AD	C240Y	NM_018972.4:c.719G>A	NP_061845.2:p.Cys240Tyr	Cassereau et al.	https://pubmed.ncbi.nlm.nih.gov/19089472/					2009	10.1007/s10048-008-0166-9	S	F	2	S	F	2.8	-0.223784	0.972437	-0.0247826	0.823662		0.82
24	VCV000004201.1	CMT2K	AD	Q218E	NM_018972.4:c.652C>G	NP_061845.2:p.Gln218Glu	Chung et al.	https://pubmed.ncbi.nlm.nih.gov/18231710/					2008	10.1007/s10038-008-0249-3	S	F	0.98	S	F	0.22	-0.13443	0.89208	0.67728	0.816177
25	VCV000637550.2	CMT1	AD	R226K	NM_018972.4:c.677G>A	NP_061845.2:p.Arg226Lys	Choi et al.	https://pubmed.ncbi.nlm.nih.gov/22730194/					2012	10.1002/humu.22143	D	F	-1.78	D	F	-1.11	0.22245	0.80395	1.90798	0.841309
40	VCV000637110.2	CMT2	AD	R273G	NM_018972.4:c.817C>G	NP_061845.2:p.Arg273Gly	Kabzinska et al.	https://pubmed.ncbi.nlm.nih.gov/20232219/					2010	10.1007/s10048-010-0237-6	D	U	-1.15	D	U	-0.71	2.14196	0.82047	2.231	0.791665
44	VCV000040049.2	CMT2C	AD	G327D	NM_018972.4:c.980G>A	NP_061845.2:p.Gly327Asp	Kabzinska et al.	https://pubmed.ncbi.nlm.nih.gov/21365284/					2011	10.1007/s10048-011-0276-7	S	U	0.47	-	-		-0.654033	0.973984	-	-
45	VCV000574996.2	CMT2	AD	R282H	NM_018972.4:c.845G>A	NP_061845.2:p.Arg282His	Abe et al.	https://pubmed.ncbi.nlm.nih.gov/21326314/					2011	10.1038/jhg.2011.20	S	U	0.44	S	U	0.08	0.733944	0.840335	0.569579	0.825776		0.79
47	VCV000050558.8	CMT2	AD	H123R	NM_018972.4:c.368A>G	NP_061845.2:p.His123Arg	Auranen et.al	https://pubmed.ncbi.nlm.nih.gov/23456260/					2013	10.1007/s10048-013-0358-9	D	F	-1.25	D	F	-0.11	-0.281315	0.833834	-0.141815	0.89155	this study	0.3
62	VCV001457963.1	CMT2	AD	R310W	NM_018972.4:c.928C>T	NP_061845.2:p.Arg310Trp	Yoshimura et al.	https://pubmed.ncbi.nlm.nih.gov/28244113/					2017	10.1111/cge.13002	S	U	1.14	-	-	-	0.997704	0.827192	-	-
68	VCV000800968.1	CMT2K	AD	P306L	NM_018972.4:c.917C>T	NP_061845.2:p.Pro306Leu	Alfares et al.	https://pubmed.ncbi.nlm.nih.gov/28454995/					2017	10.1016/j.ymgme.2017.04.002	S	F	1.98	-	-	-	-0.904537	0.863035	-	-
76	CM1828248	CMT2K	AD	K25E	73A>G	K25E	Haskell et al.	https://pubmed.ncbi.nlm.nih.gov/29417091/					2018	10.1212/NXG.0000000000000212	D	U	-0.34	S	U	0.51	1.27006	0.756539	2.66208	0.819627
77	CM1713096	CMT2	AD	N297T	890A>C	N297T	van Paasen et al	https://pubmed.ncbi.nlm.nih.gov/28837237/					2017	10.1111/jns.12236	D	F	-0.47	D	F	-0.39	0.168667	0.936326	0.463997	0.903524
78	CM2015597	CMT2	AD	L26R	77T>G	L26R	Chen et al.	https://pubmed.ncbi.nlm.nih.gov/33136338/					2020	10.1002/acn3.51233	D	U	-4.64	S	U	0.28	0.635489	0.762237	1.72515	0.825974
79	CM213190	CMT2	AD	L26P	77T>C	L26P	Volodarsky et al.	https://pubmed.ncbi.nlm.nih.gov/32376792/					2021	10.1136/jmedgenet-2019-106641	D	U	-4.84	D	U	-4.32	2.05762	0.814661	1.52485	0.831029
													average ∆∆G				-1.10333			-0.596	0.442391	0.857368	1.13156	0.840588
													stdev ∆∆G				3.63907			1.95196	0.785073	0.0719711	0.962413	0.0355241
													D		13			12			16		16
													S		11			8			8		4
													fraction D		0.541667			0.6			0.666667		0.8
																			S by both					2
																			ambiguous					8
																			D by both					10

## Sheet: Recessive
	Accession number Clinvar/HGMD	Mode	Inheritance	Mutation	Nucleotide	Protein	Author	Publication link					Year	DOI/PMID	AlphaFold2 Cupsat	AlphaFold2 torsion	AlphaFold2 ∆∆G	7ALM Cupsat	7ALM torsion	7ALM ∆∆G	AlphaFold2 ddG_pred	AlphaFold2 c_pred	7ALM ddG_pred	7ALM c_pred	Remark
1	VCV000637933.1	CMT4C	AR	N227D	NM_018972.4:c.679A>G	NP_061845.2:p.Asn227Asp	Kabzinska et al.	https://pubmed.ncbi.nlm.nih.gov/20232219/					2010	10.1007/s10048-010-0237-6	S	U	2.44	S	U	1.91	0.229852	0.811028	0.155497	0.830522
2	VCV000637932.1	CMT4A	AR	N297K	NM_018972.4:c.891C>G	NP_061845.2:p.Asn297Lys	Moroni et al	https://pubmed.ncbi.nlm.nih.gov/19500985/					2009	10.1016/j.nmd.2009.04.014	D	F	-0.81	S	F	0.18	0.880645	0.757795	1.07414	0.840054
4	VCV000637551.1	CMT	AR	P111H	NM_018972.4:c.332C>A	NP_061845.2:p.Pro111His	Chung et al.	https://pubmed.ncbi.nlm.nih.gov/21692914/					2011	10.1111/j.1529-8027.2011.00329.x	D	U	-1.6	D	U	-0.89	-0.0268596	0.930313	-0.0380668	0.923598
5	VCV000637549.1	CMT4A	AR	P78L	NM_018972.4:c.233C>T	NP_061845.2:p.Pro78Leu	Boubouche et al.	https://pubmed.ncbi.nlm.nih.gov/18062449/					2007	10.1017/s0317167100007290	D	F	-0.24	D	U	-2.44	-0.625027	0.952869	-0.904085	0.954458
6	VCV000637548.1	CMT4A	AR	R120Q	NM_018972.4:c.359G>A	NP_061845.2:p.Arg120Gln	Boerkoel et al.	https://pubmed.ncbi.nlm.nih.gov/12601710/					2003	10.1002/ana.10505	S	F	0.71	D	F	-0.06	-0.0017077	0.942112	0.315531	0.809616		0.53
11	VCV000637120.1	CMT4A	AR	Y279C	NM_018972.4:c.836A>G	NP_061845.2:p.Tyr279Cys	Rougeot et al.	https://pubmed.ncbi.nlm.nih.gov/18991200/					2014	10.1055/s-0028-1085467	S	U	0.06	D	U	-1.09	0.487471	0.849643	1.82431	0.849081
12	VCV000637119.1	CMT4A	AR	D149Y	NM_018972.4:c.445G>T	NP_061845.2:p.Asp149Tyr	Parman et al.	https://pubmed.ncbi.nlm.nih.gov/25614874/					2004	10.1093/brain/awh275	D	U	-5.59	D	U	-2.91	0.381198	0.832958	0.413925	0.866467
13	VCV000637117.1	CMT4A	AR	V219D	NM_018972.4:c.656T>A	NP_061845.2:p.Val219Asp	Moroni et al	https://pubmed.ncbi.nlm.nih.gov/19500985/					2009	10.1016/j.nmd.2009.04.014	D	F	-1.53	D	F	-0.7	0.0142453	0.887882	1.77499	0.805887
14	VCV000637116.1	CMT4A	AR	Q122K	NM_018972.4:c.364C>A	NP_061845.2:p.Gln122Lys	Moroni et al	https://pubmed.ncbi.nlm.nih.gov/19500985/					2009	10.1016/j.nmd.2009.04.014	D	F	-1.53	D	F	-1.21	1.34143	0.765134	1.72975	0.82405
18	VCV000637111.1	CMT4A	AR	E222K	NM_018972.4:c.664G>A	NP_061845.2:p.Glu222Lys	Kabzinska et al.	https://pubmed.ncbi.nlm.nih.gov/25337607/					2014	PMID25337607	D	F	-1.78	D	F	-1.26	0.265338	0.896846	2.11655	0.787982
19	VCV000242508.2	CMT4A	AR	M116T	NM_018972.4:c.347T>C	NP_061845.2:p.Met116Thr	Kabzinska et al.	https://pubmed.ncbi.nlm.nih.gov/16343542/					2006	10.1016/j.jns.2005.10.002	S	U	5.36	S	U	4.25	0.0288303	0.860724	-0.420285	0.896991
33	VCV000467770.1	CMT4A	AR	A252T	NM_018972.4:c.754G>A	NP_061845.2:p.Ala252Thr	Liu et al.	https://pubmed.ncbi.nlm.nih.gov/32298515/					2020	10.1111/ene.14260	D	U	-4.02	D	U	-2.86	0.127179	0.856747	2.30748	0.808838
36	VCV000449535.3	CMT4A	AR	R310Q	NM_018972.4:c.929G>A	NP_061845.2:p.Arg310Gln	Azzedine et al.	https://pubmed.ncbi.nlm.nih.gov/12868504/					2003	10.1016/S0960-8966(02)00281-X	S	F	0.38	-	-	-	-0.320139	0.944871	-	-
37	VCV000960856.1	CMT4A	AR	V161A	NM_018972.4:c.656T>C	NP_061845.2:p.Val219Ala	Moroni et al	https://pubmed.ncbi.nlm.nih.gov/19500985/					2009	10.1016/j.nmd.2009.04.014	D	F	-2.44	D	F	-1.25	0.876944	0.85387	2.37875	0.844401
39	VCV000004192.2	CMT4A	AR	R161H	NM_018972.4:c.482G>A	NP_061845.2:p.Arg161His	Baxter et al.	https://pubmed.ncbi.nlm.nih.gov/11743579/					2002	10.1038/ng796	S	F	0.01	S	F	0.04	0.406298	0.815801	-	-
41	VCV000569746.2	CMT4A	AR	V326D	NM_018972.4:c.977T>A	NP_061845.2:p.Val326Asp	Nykamp et al.	https://pubmed.ncbi.nlm.nih.gov/28492532/					2017	10.1038/gim.2017.37	S	U	0.43	-	-	-	-0.772028	0.952144	-	-
42	VCV000467767.1	CMT4A	AR	Q218R	NM_018972.4:c.653A>G	NP_061845.2:p.Gln218Arg	Nykamp et al.	https://pubmed.ncbi.nlm.nih.gov/28492532/					2017	10.1038/gim.2017.37	D	F	-0.21	-	-	-	0.948078	0.788228	-	-
43	VCV000245933.4	CMT4A	AR	E126K	NM_018972.4:c.376G>A	NP_061845.2:p.Glu126Lys	Yoshimura et al.	https://pubmed.ncbi.nlm.nih.gov/28244113/					2017	10.1111/cge.13002	D	F	-0.4	D	F	-2.45	0.797748	0.74918	0.265829	0.831649
46	VCV000467754.3	CMT4A	AR	A336S	NM_018972.4:c.1006G>T	NP_061845.2:p.Ala336Ser	Richards et al.	https://pubmed.ncbi.nlm.nih.gov/25741868/					2015	10.1038/gim.2015.30	D	U	-0.84	-	-	-	-0.451074	0.973348	-	-
48	VCV000662601.2	CMT4A	AR	R120L	NM_018972.4:c.359G>T	NP_061845.2:p.Arg120Leu	Boerkoel et al.	https://pubmed.ncbi.nlm.nih.gov/12601710/					2003	10.1002/ana.10505	S	F	0.38	D	F	-1.31	-0.387952	0.917125	-0.442706	0.906421
49	VCV000467773.4	CMT4A	AR	G271R	NM_018972.4:c.811G>A	NP_061845.2:p.Gly271Arg	Ammar et al.	https://pubmed.ncbi.nlm.nih.gov/14561495/					2003	10.1016/s0960-8966(03)00093-2	D	U	-0.72	S	U	2.01	-0.0838183	0.898326	-0.173166	0.927998
50	VCV000245607.4	CMT4A	AR	M133I	NM_018972.4:c.399G>A	NP_061845.2:p.Met133Ile	Antoniadi et al	https://bmcmedgenet.biomedcentral.com/articles/10.1186/s12881-015-0224-8					2015	10.1186/s12881-015-0224-8	D	U	-1.25	D	F	-0.36	0.32007	0.949519	0.471377	0.895053
51	VCV000155752.5	CMT4A	AR	G83A	NM_018972.4:c.248G>C	NP_061845.2:p.Gly83Ala	Pedrola et al.	https://pubmed.ncbi.nlm.nih.gov/18021315/					2008	10.1111/j.1582-4934.2007.00158.x	D	U	-2.14	D	U	-1.9	1.06888	0.842036	0.401249	0.871209
53	VCV000406135.5	CMT4A	AR	P153L	NM_018972.4:c.458C>T	NP_061845.2:p.Pro153Leu	Kabzinska et al.	https://pubmed.ncbi.nlm.nih.gov/17663472/					2007	10.1002/ajmg.a.31908	D	U	-1.72	D	F	-0.74	0.691157	0.812198	0.0278395	0.932561
54	VCV000038411.6	CMT4A	AR	M116R	NM_018972.4:c.347T>G	NP_061845.2:p.Met116Arg	Di maria et al.	https://pubmed.ncbi.nlm.nih.gov/15377708/					2004	10.1136/jnnp.2003.028100	D	U	-0.92	S	F	4.03	-0.237573	0.792088	-0.646402	0.84459
55	VCV000004199.2	CMT4A	AR	T157P	NM_018972.4:c.469A>C	NP_061845.2:p.Thr157Pro	Claramunt et al.	https://pubmed.ncbi.nlm.nih.gov/15805163/					2005	10.1136/jmg.2004.022178	D	U	-1.82	D	U	-1.09	0.379475	0.845798	1.09086	0.854886
56	VCV000618662.4	CMT4A	AR	H256R	NM_018972.4:c.767A>G	NP_061845.2:p.His256Arg	Zhang et al.	https://pubmed.ncbi.nlm.nih.gov/15192818/					2004	15192818	D	F	-6.25	D	F	-0.94	0.47999	0.801557	0.983253	0.855449
57	VCV000004202.6	CMT4A	AR	P231L	NM_018972.4:c.692C>T	NP_061845.2:p.Pro231Leu	Xin et al.	https://pubmed.ncbi.nlm.nih.gov/18492089/					2008	10.1111/j.1399-0004.2008.01018.x	D	U	-1.67	D	U	-0.49	0.93124	0.815808	0.683095	0.860559
58	VCV000004195.4	CMT4A	AR	R282C	NM_018972.4:c.844C>T	NP_061845.2:p.Arg282Cys	Nelis et al.	https://pubmed.ncbi.nlm.nih.gov/12499475/					2002	10.1212/01.wnl.0000036272.36047.54	D	U	-0.13	S	U	3.16	0.733944	0.840335	1.15953	0.828902
59	VCV000004200.10	CMT4A	AR	L239F	NM_018972.4:c.715C>T	NP_061845.2:p.Leu239Phe	Ammar et al.	https://pubmed.ncbi.nlm.nih.gov/14561495/					2003	10.1016/s0960-8966(03)00093-2	S	U	0.99	S	F	0.76	0.661784	0.89696	0.923596	0.839823
60	VCV000426898.2	CMT4A	AR	S37T	NM_018972.4:c.109T>A	NP_061845.2:p.Ser37Thr	Cuesta et al	https://pubmed.ncbi.nlm.nih.gov/11743580/					2002	10.1038/ng798	D	U	-1.27	D	U	-1.02	0.228617	0.918912	1.4844	0.862484
61	VCV000004198.9	CMT4A	AR	R120W	NM_018972.4:c.358C>T	NP_061845.2:p.Arg120Trp	Boerkoel et al.	https://pubmed.ncbi.nlm.nih.gov/12601710/					2003	10.1002/ana.10505	S	F	0.15	D	U	-0.69	-0.437292	0.923532	0.0782196	0.818931	this study	0.51
64	VCV000637125.1	CMT4A	AR	L344R	NM_018972.4:c.1031T>G	NP_061845.2:p.Leu344Arg	Sivera et al.	https://pubmed.ncbi.nlm.nih.gov/24078732/					2013	10.1212/WNL.0b013e3182a9f56a	D	F	-0.56	-	-	-	0.0232881	0.728847	-	-
65	VCV000637453.1	CMT4A	AR	S130C	NM_018972.4:c.389C>G	NP_061845.2:p.Ser130Cys	Kabzinska et al.	https://pubmed.ncbi.nlm.nih.gov/15944907/					2005	10.1055/s-2005-865606	S	U	3.98	S	U	12.57	0.116398	0.889856	-0.0578904	0.947132
66	VCV000637478.1	CMT4A	AR	N178S	NM_018972.4:c.533A>G	NP_061845.2:p.Asn178Ser	Zhang et al.	https://pubmed.ncbi.nlm.nih.gov/15192818/					2004	15192818	D	U	-0.32	-	-	-	0.392757	0.849173	-	-
67	VCV000637477.1	CMT4A	AR	V219G	NM_018972.4:c.656T>G	NP_061845.2:p.Val219Gly	Chung et al.	https://pubmed.ncbi.nlm.nih.gov/21692914/					2011	10.1111/j.1529-8027.2011.00329.x	D	U	-3.31	S	U	0.17	1.59325	0.815519	2.88232	0.821416
69	VCV000637117.1	CMT4A	AR	V219D	NM_018972.4:c.656T>A	NP_061845.2:p.Val219Asp	Moroni et al	https://pubmed.ncbi.nlm.nih.gov/19500985/					2009	10.1016/j.nmd.2009.04.014	D	U	-5.06	D	U	-5.27	1.97023	0.824898	3.22993	0.843429
														average ∆∆G			-0.898378			-0.0596774	0.35224	0.859026	0.836327	0.859481
														stdev ∆∆G			2.25016			3.07576	0.606844	0.0643957	1.07104	0.0445168
														D	26			21			27		24
														S	11			10			10		7
														fraction D	0.702703			0.677419			0.72973		0.774194
																				S by both				4
																				ambiguous				9
																				D by both				18
																								0.129032
																								0.580645
